# Supplementary material for: New Mutations in Chronic Lymphocytic Leukemia Identified by Target Enrichment and Deep Sequencing
Source: PLoS One. 2012 Jun 1;7(6):e38158. doi: 10.1371/journal.pone.0038158 (PMC3365884; doi:10.1371/journal.pone.0038158)
Supplement: Table S1 — List of sequenced genes. 301 genes, belonging to the BCR, NFkB and JAK/STAT signaling pathways, were selected for sequencing. (XLS) [file pone.0038158.s004.xls]

## Sheet: Table S1
Gene name	Description	Ensembl gene ID
AHR	Aryl hydrocarbon receptor	ENSG00000106546
AKT1	V-akt murine thymoma viral oncogene homolog 1	ENSG00000142208
AKT2	V-akt murine thymoma viral oncogene homolog 2	ENSG00000105221
AKT3	V-akt murine thymoma viral oncogene homolog 3 (protein kinase B, gamma)	ENSG00000117020
BAG4	BCL2-associated athanogene 4	ENSG00000129084
BANK1	B-cell scaffold protein with ankyrin repeats 1	ENSG00000153064
BATF	Basic leucine zipper transcription factor, ATF-like	ENSG00000156127
BCL10	B-cell CLL/lymphoma 10	ENSG00000142867
BCL2	B-cell CLL/lymphoma 2	ENSG00000171791
BCL2A1	BCL2-related protein A1	ENSG00000140379
BCL2L1	BCL2-like 1	ENSG00000084234
BCL3	B-cell CLL/lymphoma 3	ENSG00000110244
BIRC2	Baculoviral IAP repeat-containing 2	ENSG00000110330
BIRC3	Baculoviral IAP repeat-containing 3	ENSG00000023445
BIRC4	Baculoviral IAP repeat-containing 4	ENSG00000101966
BIRC5	Baculoviral IAP repeat-containing 5 (survivin)	ENSG00000089685
BIRC6	Baculoviral IAP repeat-containing 6 (apollon)	ENSG00000115760
BIRC7	Baculoviral IAP repeat-containing 7 (livin)	ENSG00000101197
BLK	B lymphoid tyrosine kinase	ENSG00000136573
BLNK	B-cell linker	ENSG00000095585
BTK	Bruton agammaglobulinemia tyrosine kinase	ENSG00000010671
CARD11	Caspase recruitment domain family, member 11	ENSG00000198286
CCL2	Chemokine (C-C motif) ligand 2	ENSG00000108691
CCL22	Chemokine (C-C motif) ligand 22	ENSG00000102962
CCL3	Chemokine (C-C motif) ligand 3	ENSG00000006075
CCL4	Chemokine (C-C motif) ligand 4	ENSG00000102349
CCR4	Chemokine (C-C motif) receptor 4	ENSG00000183813
CCR7	Chemokine (C-C motif) receptor 7	ENSG00000126353
CD19	CD19 molecule	ENSG00000027847
CD22	CD22 molecule	ENSG00000186318
CD27	CD27 molecule	ENSG00000139193
CD36	CD36 molecule (thrombospondin receptor)	ENSG00000135218
CD40	CD40 molecule, TNF receptor superfamily member 5	ENSG00000101017
CD40LG	CD40 ligand (TNF superfamily, member 5, hyper-IgM syndrome)	ENSG00000102245
CD44	CD44 molecule (Indian blood group)	ENSG00000026508
CD70	Tumor necrosis factor ligand superfamily member 7	ENSG00000125726
CD79A	CD79a molecule, immunoglobulin-associated alpha	ENSG00000105369
CD79B	CD79b molecule, immunoglobulin-associated beta	ENSG00000007312
CD81	CD81 molecule	ENSG00000110651
CD82	CD82 molecule	ENSG00000085117
CD83	CD83 molecule	ENSG00000112149
CEP110	Centrosomal protein 110kDa	ENSG00000119397
CFLAR	CASP8 and FADD-like apoptosis regulator	ENSG00000003402
CHP	Calcium binding protein P22	ENSG00000187446
CHUK	Conserved helix-loop-helix ubiquitous kinase	ENSG00000213341
CR2	Complement component (3d/Epstein Barr virus) receptor 2	ENSG00000117322
CRADD	CASP2 and RIPK1 domain containing adaptor with death domain	ENSG00000169372
CX3CL1	Chemokine (C-X3-C motif) ligand 1	ENSG00000006210
CXCL1	Chemokine (C-X-C motif) ligand 1 (melanoma growth stimulating activity, alpha)	ENSG00000006377
CXCL10	Chemokine (C-X-C motif) ligand 10	ENSG00000169245
CXCL13	Chemokine (C-X-C motif) ligand 13 (B-cell chemoattractant)	ENSG00000156234
CXCL2	Chemokine (C-X-C motif) ligand 2	ENSG00000081041
CXCL9	Chemokine (C-X-C motif) ligand 9	ENSG00000138755
CXCR4	Chemokine (C-X-C motif) receptor 4	ENSG00000121966
CXCR7	Chemokine (C-X-C motif) receptor 7	ENSG00000144476
CYLD	Cylindromatosis (turban tumor syndrome)	ENSG00000083799
FADD	Fas (TNFRSF6)-associated via death domain	ENSG00000168040
FAS	Fas (TNF receptor superfamily, member 6)	ENSG00000026103
FYN	FYN oncogene related to SRC, FGR, YES	ENSG00000010810
GADD45B	Growth arrest and DNA-damage-inducible, beta	ENSG00000099860
GSK3B	Glycogen synthase kinase 3 beta	ENSG00000082701
ICAM1	Intercellular adhesion molecule 1 (CD54), human rhinovirus receptor	ENSG00000090339
ID2	Inhibitor of DNA binding 2, dominant negative helix-loop-helix protein	ENSG00000115738
IGF1	Insulin-like growth factor 1 (somatomedin C)	ENSG00000017427
IKBKAP	Inhibitor of kappa light polypeptide gene enhancer in B-cells, kinase complex-associated protein	ENSG00000070061
IKBKB	Inhibitor of kappa light polypeptide gene enhancer in B-cells, kinase beta	ENSG00000104365
IKBKE	Inhibitor of kappa light polypeptide gene enhancer in B-cells, kinase epsilon	ENSG00000143466
IKBKG	Inhibitor of kappa light polypeptide gene enhancer in B-cells, kinase gamma	ENSG00000073009|
IL10	Interleukin 10	ENSG00000112039
IL10RA	Interleukin 10 receptor, alpha	ENSG00000110324
IL10RB	Interleukin 10 receptor, beta	ENSG00000159113
IL11	Interleukin 11	ENSG00000095752
IL11RA	Interleukin 11 receptor, alpha	ENSG00000137070
IL12A	Interleukin 12A (natural killer cell stimulatory factor 1, cytotoxic lymphocyte maturation factor 1, p35)	ENSG00000168811
IL12B	Interleukin 12B (natural killer cell stimulatory factor 2, cytotoxic lymphocyte maturation factor 2, p40)	ENSG00000113302
IL12RB1	Interleukin 12 receptor, beta 1	ENSG00000096996
IL12RB2	Interleukin 12 receptor, beta 2	ENSG00000081985
IL13	Interleukin 13	ENSG00000169194
IL13RA1	Interleukin 13 receptor, alpha 1	ENSG00000149806
IL13RA2	Interleukin 13 receptor, alpha 2	ENSG00000123496
IL15	Interleukin 15	ENSG00000077942
IL15RA	Interleukin 15 receptor, alpha	ENSG00000134470
IL17D	Interleukin 17D	ENSG00000172458
IL19	Interleukin 19	ENSG00000142224
IL1A	Interleukin 1, alpha	ENSG00000115008
IL1B	Interleukin 1, beta	ENSG00000125538
IL1R1	Interleukin 1 receptor, type I	ENSG00000112474
IL1RAP	Interleukin 1 receptor accessory protein	ENSG00000145384
IL2	Interleukin 2	ENSG00000109471
IL20	Interleukin 20	ENSG00000162891
IL20RA	Interleukin 20 receptor, alpha	ENSG00000016402
IL21	Interleukin 21	ENSG00000138684
IL21R	Interleukin 21 receptor	ENSG00000103522
IL22	Interleukin 22	ENSG00000127318
IL22RA1	Interleukin 22 receptor, alpha 1	ENSG00000142677
IL22RA2	Interleukin 22 receptor, alpha 2	ENSG00000164485
IL23R	Interleukin 23 receptor	ENSG00000162594
IL26	Interleukin 26	ENSG00000111536
IL27RA	Interleukin 27 receptor, alpha	ENSG00000104998
IL28A	Interleukin 28A (interferon, lambda 2)	ENSG00000183709
IL28B	Interleukin 28B (interferon, lambda 3)	ENSG00000197110
IL28RA	Interleukin 28 receptor, alpha (interferon, lambda receptor)	ENSG00000185436
IL29	Interleukin 29 (interferon, lambda 1)	ENSG00000182393
IL2RA	Interleukin 2 receptor, alpha	ENSG00000134460
IL2RB	Interleukin 2 receptor, beta	ENSG00000100385
IL2RG	Interleukin 2 receptor, gamma (severe combined immunodeficiency)	ENSG00000147168
IL3	Interleukin 3 (colony-stimulating factor, multiple)	ENSG00000164434
IL32	Interleukin 32	ENSG00000008517
IL3RA	Interleukin 3 receptor, alpha (low affinity)	ENSG00000185291
IL4	Interleukin 4	ENSG00000113520
IL4RA	Interleukin 4 receptor	ENSG00000077238
IL5	Interleukin 5 (colony-stimulating factor, eosinophil)	ENSG00000113525
IL5RA	Interleukin 5 receptor, alpha	ENSG00000091181
IL6	Interleukin 6 (interferon, beta 2)	ENSG00000136244
IL6R	Interleukin 6 receptor	ENSG00000123983
IL6ST	Interleukin 6 signal transducer (gp130, oncostatin M receptor)	ENSG00000134352
IL7	Interleukin 7	ENSG00000104432
IL7R	Interleukin 7 receptor	ENSG00000134824
IL8	Interleukin 8	ENSG00000149485
IL9	Interleukin 9	ENSG00000185104
IL9R	Interleukin 9 receptor	ENSG00000124334
INPP5D	Inositol polyphosphate-5-phosphatase, 145kDa	ENSG00000168918;
IRAK1	Interleukin-1 receptor-associated kinase 1	ENSG00000184216
IRF1	Interferon regulatory factor 1	ENSG00000125347
IRF3	interferon regulatory factor 3	ENSG00000126456
IRF4	Interferon regulatory factor 4	ENSG00000137265
IRF9	Interferon regulatory factor 9	ENSG00000213928
ITGAL	Integrin, alpha L (antigen CD11A (p180), lymphocyte function-associated antigen 1; alpha polypeptide)	ENSG00000005844
ITGAM	Integrin, alpha M (complement component 3 receptor 3 subunit)	ENSG00000169896
JAK1	Janus kinase 1 (a protein tyrosine kinase)	ENSG00000162434
JAK2	Janus kinase 2 (a protein tyrosine kinase)	ENSG00000096968
JAK3	Janus kinase 3 (a protein tyrosine kinase, leukocyte)	ENSG00000105639
JUN	Jun oncogene	ENSG00000177606
JUNB	Jun B proto-oncogene	ENSG00000171223
KLF10	Kruppel-like factor 10	ENSG00000155090
KRAS	V-Ki-ras2 Kirsten rat sarcoma viral oncogene homolog	ENSG00000133703
LIF	Leukemia inhibitory factor (cholinergic differentiation factor)	ENSG00000128342
LIFR	Leukemia inhibitory factor receptor alpha	ENSG00000113594
LITAF	Lipopolysaccharide-induced TNF factor	ENSG00000189067
LSP1	Lymphocyte-specific protein 1	ENSG00000130592
LTA	Lymphotoxin alpha (TNF superfamily, member 1)	ENSG00000204496
LTB	Lymphotoxin beta (TNF superfamily, member 3)	ENSG00000227507
LTBR	Lymphotoxin beta receptor (TNFR superfamily, member 3)	ENSG00000111321
LYN	V-yes-1 Yamaguchi sarcoma viral related oncogene homolog	ENSG00000147507
MALT1	Mucosa associated lymphoid tissue lymphoma translocation gene 1	ENSG00000184302
MAP2K3	Mitogen-activated protein kinase kinase 3 (MEK3)	ENSG00000034152
MAP3K1	Mitogen-activated protein kinase kinase kinase 1	ENSG00000095015
MAP3K13	Mitogen-activated protein kinase kinase kinase 13	ENSG00000062822
MAP3K14	Mitogen-activated protein kinase kinase kinase 14 (NIK)	ENSG00000143627
MAP3K4	Mitogen-activated protein kinase kinase kinase 4	ENSG00000085511
MAP3K5	Mitogen-activated protein kinase kinase kinase 5	ENSG00000128802
MAP3K7	Mitogen-activated protein kinase kinase kinase 7 (TAK1)	ENSG00000135341
MAP3K7IP1	Mitogen-activated protein kinase kinase kinase 7 interacting protein 1 (TAB1)	ENSG00000100324
MAP3K7IP2	Mitogen-activated protein kinase kinase kinase 7 interacting protein 2 (TAB2)	ENSG00000055208
MAP3K7IP3	Mitogen-activated protein kinase kinase kinase 7 interacting protein 3 (TAB3)	ENSG00000157625
MAP3K8	Mitogen-activated protein kinase kinase kinase 8	ENSG00000107968
MAPK11	Mitogen-activated protein kinase 11	ENSG00000185386
MAPK12	Mitogen-activated protein kinase 12	ENSG00000188130
MAPK13	Mitogen-activated protein kinase 13	ENSG00000156711
MAPK14	Mitogen-activated protein kinase 14	ENSG00000112062
MAPK8	Mitogen-activated protein kinase 8 (JNK)	ENSG00000107643
MPL	Myeloproliferative leukemia virus oncogene	ENSG00000117400
MYB	V-myb myeloblastosis viral oncogene homolog (avian)	ENSG00000118513
MYC	V-myc myelocytomatosis viral oncogene homolog (avian)	ENSG00000126010
NAIP	NLR family, apoptosis inhibitory protein	ENSG00000081770
NFAT5	Nuclear factor of activated T-cells 5, tonicity-responsive	ENSG00000102908
NFATC1	Nuclear factor of activated T-cells, cytoplasmic, calcineurin-dependent 1	ENSG00000131196
NFATC2	Nuclear factor of activated T-cells, cytoplasmic, calcineurin-dependent 2	ENSG00000101096
NFATC3	Nuclear factor of activated T-cells, cytoplasmic, calcineurin-dependent 3	ENSG00000072736
NFATC4	Nuclear factor of activated T-cells, cytoplasmic, calcineurin-dependent 4	ENSG00000100968
NFKB1	Nuclear factor of kappa light polypeptide gene enhancer in B-cells 1 (p105)	ENSG00000109320
NFKB2	Nuclear factor of kappa light polypeptide gene enhancer in B-cells 2 (p49/p100)	ENSG00000077150
NFKBIA	Nuclear factor of kappa light polypeptide gene enhancer in B-cells inhibitor, alpha	ENSG00000100906
NFKBIB	Nuclear factor of kappa light polypeptide gene enhancer in B-cells inhibitor, beta	ENSG00000104825
NFKBIE	Nuclear factor of kappa light polypeptide gene enhancer in B-cells inhibitor, epsilon	ENSG00000124529
NFKBIL1	Nuclear factor of kappa light polypeptide gene enhancer in B-cells inhibitor-like 1	ENSG00000049239
NFKBIL2	Nuclear factor of kappa light polypeptide gene enhancer in B-cells inhibitor-like 2	ENSG00000160949
NFKBIZ	Nuclear factor of kappa light polypeptide gene enhancer in B-cells inhibitor, zeta	ENSG00000144802
NGFR	Nerve growth factor receptor (TNFR superfamily, member 16)	ENSG00000064300
NRAS	Neuroblastoma RAS viral (v-ras) oncogene homolog	ENSG00000019991
PAG1	Phosphoprotein associated with glycosphingolipid microdomains 1	ENSG00000076641
PASK	PAS domain containing serine/threonine kinase	ENSG00000115687
PBEF1	Pre-B-cell colony enhancing factor 1	ENSG00000105835
PECAM1	Platelet/endothelial cell adhesion molecule (CD31 antigen)	ENSG00000173744
PELI1	Pellino homolog 1 (Drosophila)	ENSG00000197329
PIAS1	Protein inhibitor of activated STAT, 1	ENSG00000033800
PIAS2	Protein inhibitor of activated STAT, 2	ENSG00000078043
PIAS3	Protein inhibitor of activated STAT, 3	ENSG00000096150
PIAS4	Protein inhibitor of activated STAT, 4	ENSG00000105229
PIK3C2B	Phosphoinositide-3-kinase, class 2, beta polypeptide	ENSG00000133056
PIK3C3	Phosphoinositide-3-kinase, class 3	ENSG00000078142
PIK3CA	Phosphoinositide-3-kinase, catalytic, alpha polypeptide	ENSG00000121879
PIK3CB	Phosphoinositide-3-kinase, catalytic, beta polypeptide	ENSG00000051382
PIK3CD	Phosphoinositide-3-kinase, catalytic, delta polypeptide	ENSG00000102468
PIK3CG	Phosphoinositide-3-kinase, catalytic, gamma polypeptide	ENSG00000105851
PIK3R1	Phosphoinositide-3-kinase, regulatory subunit 1 (p85 alpha)	ENSG00000145675
PIK3R2	Phosphoinositide-3-kinase, regulatory subunit 2 (p85 beta)	ENSG00000105647
PIK3R3	Phosphoinositide-3-kinase, regulatory subunit 3 (p55, gamma)	ENSG00000117461
PIK3R5	Phosphoinositide-3-kinase, regulatory subunit 5, p101	ENSG00000141506
PIM1	Pim-1 oncogene	ENSG00000137193
PIM2	Pim-2 oncogene	ENSG00000102096
PIM3	Pim-3 oncogene	ENSG00000198355
PLCG2	Phospholipase C, gamma 2 (phosphatidylinositol-specific)	ENSG00000197943
PLEK	Pleckstrin	ENSG00000029559
PRDM1	PR domain containing 1, with ZNF domain	ENSG00000057657
PRKCA	Protein kinase C, alpha	ENSG00000154229
PRKCB	protein kinase C, beta	ENSG00000166501
PRKCB1	Protein kinase C, beta 1	ENSG00000166501
PRKCD	Protein kinase C, delta	ENSG00000163932
PRKCH	Protein kinase C, eta	ENSG00000027075
PRKCI	Protein kinase C, iota	ENSG00000163558
PRKCZ	Protein kinase C, zeta	ENSG00000067606
PRKD3	protein kinase D3	ENSG00000115825
PTPN1	Protein tyrosine phosphatase, non-receptor type 1	ENSG00000196396
PTPN3	Protein tyrosine phosphatase, non-receptor type 3	ENSG00000070159
PTPN6	Protein tyrosine phosphatase, non-receptor type 6	ENSG00000111679
PTPRC	Protein tyrosine phosphatase, receptor type, C	ENSG00000081237
REL	V-rel reticuloendotheliosis viral oncogene homolog (avian)	ENSG00000162924
RELA	V-rel reticuloendotheliosis viral oncogene homolog A, nuclear factor of kappa light polypeptide gene enhancer in B-cells 3, p65 (avian)	ENSG00000173039
RELB	V-rel reticuloendotheliosis viral oncogene homolog B, nuclear factor of kappa light polypeptide gene enhancer in B-cells 3 (avian)	ENSG00000104856
RELT	RELT tumor necrosis factor receptor	ENSG00000054967
RET	Ret proto-oncogene	ENSG00000165731
RGS1	Regulator of G-protein signaling 1	ENSG00000090104
RIPK1	Receptor (TNFRSF)-interacting serine-threonine kinase 1	ENSG00000137275
RIPK2	Receptor-interacting serine-threonine kinase 2	ENSG00000104312
RIPK3	Receptor-interacting serine-threonine kinase 3	ENSG00000113073
RRAS2	Related RAS viral (r-ras) oncogene homolog 2	ENSG00000214415
SDC4	Syndecan 4	ENSG00000124145
SELL	Selectin L (lymphocyte adhesion molecule 1)	ENSG00000188404
SMAD7	SMAD family member 7	ENSG00000101665
SMARCA2	SWI/SNF related, matrix associated, actin dependent regulator of chromatin, subfamily a, member 2	ENSG00000080503
SOCS1	Suppressor of cytokine signaling 1	ENSG00000185338
SOCS2	Suppressor of cytokine signaling 2	ENSG00000120833
SOCS3	Suppressor of cytokine signaling 3	ENSG00000184557
SOCS4	Suppressor of cytokine signaling 4	ENSG00000180008
SOCS5	Suppressor of cytokine signaling 5	ENSG00000171150
SOCS6	Suppressor of cytokine signaling 6	ENSG00000074211
SOD2	Superoxide dismutase 2, mitochondrial	ENSG00000112096
SPI1	Spleen focus forming virus (SFFV) proviral integration oncogene spi1	ENSG00000066336
SPIB	Spi-B transcription factor (Spi-1/PU.1 related)	ENSG00000142539
STAM	Signal transducing adaptor molecule (SH3 domain and ITAM motif) 1	ENSG00000136738
STAM2	Signal transducing adaptor molecule (SH3 domain and ITAM motif) 2	ENSG00000115145
STAT1	Signal transducer and activator of transcription 1, 91kDa	ENSG00000115415
STAT2	Signal transducer and activator of transcription 2, 113kDa	ENSG00000101665
STAT3	Signal transducer and activator of transcription 3 (acute-phase response factor)	ENSG00000168610
STAT4	Signal transducer and activator of transcription 4	ENSG00000138378
STAT5A	Signal transducer and activator of transcription 5A	ENSG00000126561
STAT5B	Signal transducer and activator of transcription 5B	ENSG00000173757
STAT6	Signal transducer and activator of transcription 6, interleukin-4 induced	ENSG00000166888
STK40	Serine/threonine kinase 40	ENSG00000196182
SYK	Spleen tyrosine kinase	ENSG00000165025
TLR2	Toll-like receptor 2	ENSG00000137462
TLR4	Toll-like receptor 4	ENSG00000136869
TNF	Tumor necrosis factor (TNF superfamily, member 2)	ENSG00000204490
TNFAIP1	Tumor necrosis factor, alpha-induced protein 1 (endothelial)	ENSG00000109079
TNFAIP2	Tumor necrosis factor, alpha-induced protein 2	ENSG00000185215
TNFAIP3	Tumor necrosis factor, alpha-induced protein 3 (A20)	ENSG00000119684
TNFAIP6	Tumor necrosis factor, alpha-induced protein 6	ENSG00000123610
TNFRSF10A	Tumor necrosis factor receptor superfamily, member 10a	ENSG00000104689
TNFRSF10B	Tumor necrosis factor receptor superfamily, member 10b	ENSG00000120889
TNFRSF11A	Tumor necrosis factor receptor superfamily, member 11a, NFKB activator	ENSG00000141655
TNFRSF11B	Tumor necrosis factor receptor superfamily, member 11b (osteoprotegerin)	ENSG00000164761
TNFRSF12A	Tumor necrosis factor receptor superfamily, member 12A	ENSG00000006327
TNFRSF13B	Tumor necrosis factor receptor superfamily, member 13B	ENSG00000108516
TNFRSF13C	Tumor necrosis factor receptor superfamily, member 13C	ENSG00000159958
TNFRSF14	Tumor necrosis factor receptor superfamily, member 14 (herpesvirus entry mediator)	ENSG00000157873
TNFRSF17	Tumor necrosis factor receptor superfamily, member 17	ENSG00000048462
TNFRSF18	Tumor necrosis factor receptor superfamily, member 18	ENSG00000138735
TNFRSF19	Tumor necrosis factor receptor superfamily, member 19	ENSG00000127863
TNFRSF1A	Tumor necrosis factor receptor superfamily, member 1A	ENSG00000067182
TNFRSF1B	Tumor necrosis factor receptor superfamily, member 1B	ENSG00000028137
TNFRSF21	Tumor necrosis factor receptor superfamily, member 21	ENSG00000146072
TNFRSF25	Tumor necrosis factor receptor superfamily, member 25	ENSG00000215788
TNFRSF4	Tumor necrosis factor receptor superfamily, member 4	ENSG00000186827
TNFRSF6B	Tumor necrosis factor receptor superfamily, member 6b, decoy	ENSG00000026036
TNFRSF8	Tumor necrosis factor receptor superfamily, member 8	ENSG00000120949
TNFRSF9	Tumor necrosis factor receptor superfamily, member 9	ENSG00000212677
TNFSF10	Tumor necrosis factor (ligand) superfamily, member 10	ENSG00000121858
TNFSF11	Tumor necrosis factor (ligand) superfamily, member 11	ENSG00000073150
TNFSF12	tumor necrosis factor (ligand) superfamily, member 12	ENSG00000161955
TNFSF13	Tumor necrosis factor (ligand) superfamily, member 13	ENSG00000161955
TNFSF13B	Tumor necrosis factor (ligand) superfamily, member 13b	ENSG00000102524
TNFSF14	Tumor necrosis factor (ligand) superfamily, member 14	ENSG00000131165
TNFSF15	Tumor necrosis factor (ligand) superfamily, member 15	ENSG00000084093
TNFSF18	Tumor necrosis factor (ligand) superfamily, member 18	ENSG00000107242
TNFSF4	Tumor necrosis factor (ligand) superfamily, member 4 (tax-transcriptionally activated glycoprotein 1, 34kDa)	ENSG00000117586
TNFSF8	Tumor necrosis factor (ligand) superfamily, member 8	ENSG00000121753
TNFSF9	Tumor necrosis factor (ligand) superfamily, member 9	ENSG00000125851
TRADD	TNFRSF1A-associated via death domain	ENSG0000010287
TRAF1	TNF receptor-associated factor 1	ENSG00000056558
TRAF2	TNF receptor-associated factor 2	ENSG00000127191
TRAF3	TNF receptor-associated factor 3	ENSG00000131323
TRAF4	TNF receptor-associated factor 4	ENSG00000076604
TRAF5	TNF receptor-associated factor 5	ENSG00000082512
TRAF6	TNF receptor-associated factor 6	ENSG00000175104
TSLP	Thymic stromal lymphopoietin	ENSG00000145777
TTRAP	TRAF and TNF receptor associated protein	ENSG00000111802
TYK2	Tyrosine kinase 2	ENSG00000105397
VAV1	Vav 1 guanine nucleotide exchange factor	ENSG00000141968
VAV2	Vav 2 guanine nucleotide exchange factor	ENSG00000160293
VAV3	Vav 3 guanine nucleotide exchange factor	ENSG00000134215
