# Supplementary material for: New Mutations in Chronic Lymphocytic Leukemia Identified by Target Enrichment and Deep Sequencing
Source: PLoS One. 2012 Jun 1;7(6):e38158. doi: 10.1371/journal.pone.0038158 (PMC3365884; doi:10.1371/journal.pone.0038158)
Supplement: Table S2 — Quality control. Quality metrics of alignment, mapping and coverage depth from the two independent experiments. Mbp: Megabase pair. T: Tumoral. NT: Non-tumoral. (XLS) [file pone.0038158.s005.xls]

## Sheet: Table S2
	Samples	Sequenced	Sequenced (Mbp)	Aligned Read	% Aligned	Aligned (Mbp)	Reads aligned on target	Reads aligned on target (Mbp)	% Targeted bases with deapth ≥ 10X
T	LB_CLL1	31255086	1312.71	31166446	0.997164	1308.99	5812745	244.135	0.991721
	LB_CLL2	24650007	1035.3	24343105	0.98755	1022.41	11246749	472.363	0.997129
	LB_CLL3	23491357	986.637	21458055	0.913445	901.238	13063117	548.651	0.995066
	LB_CLL4	76091667	3043.67	35982684	0.472886	1439.31	7372824	294.913	0.951695
	LB_CLL5	29498157	1238.92	29425971	0.997553	1235.89	15556057	653.354	0.996432
	LB_CLL6	27908702	1172.17	27827581	0.997093	1168.76	14414852	605.424	0.997101
	LB_CLL7	77572061	3102.88	36053326	0.464772	1442.13	7583857	303.354	0.988209
	LB_CLL8	81185410	3247.42	34369552	0.423346	1374.78	7503733	300.149	0.991498
	LB_CLL9	27709131	1163.78	27613583	0.996552	1159.77	13932550	585.167	0.997018
	LB_CLL10	32733105	1309.32	32620228	0.996552	1304.81	7463104	298.524	0.995178
NT	MB_CLL1	80584072	3223.36	23425092	0.290691	937.004	5266302	210.652	0.989547
	MB_CLL2	27333278	1148	27023720	0.988675	1135	18650004	783.3	0.998774
	MB_CLL3	24079272	1011.33	19026017	0.790141	799.093	9745433	409.308	0.998188
	MB_CLL4	77462483	3098.5	33686785	0.434879	1347.47	7332395	293.296	0.992474
	MB_CLL5	27605421	1159.43	26684545	0.966641	1120.75	12463900	523.484	0.997826
	MB_CLL6	26719864	1122.23	24983177	0.935004	1049.29	12461294	523.374	0.99724
	MB_CLL7	77702544	3108.1	31707214	0.408059	1268.29	6075615	243.025	0.984419
	MB_CLL8	86253205	3450.13	31241627	0.362208	1249.67	5773528	230.941	0.989965
	MB_CLL9	26397125	1108.68	25757364	0.975764	1081.81	13119660	551.026	0.997157
	MB_CLL10	70342035	2813.68	33523179	0.476574	1340.93	8073641	322.946	0.995791
	TOTAL	956573982	38856.3	577919251	0.743777	23687.4	202911360	419.869	0.992121
